# Supplementary material for: Impact of Conventional and Organic Cultivation Methods on Fermentation Efficiency and Volatile Composition of Rye Distillates
Source: Molecules. 2026 Jan 1;31(1):157. doi: 10.3390/molecules31010157 (PMC12787293; doi:10.3390/molecules31010157)
Supplement: Supplementary file 1 [file molecules-31-00157-s001.zip]

Archive with 2 entries (2 files):
- Supplementary tables S1-S8.xlsx
- Table S3.1. Microbial analysis of rye mashes.pdf
