# Supplementary material for: Impact of Conventional and Organic Cultivation Methods on Fermentation Efficiency and Volatile Composition of Rye Distillates
Source: Molecules. 2026 Jan 1;31(1):157. doi: 10.3390/molecules31010157 (PMC12787293; doi:10.3390/molecules31010157)
Supplement: Supplementary file 1 [file molecules-31-00157-s001.zip › Supplementary tables S1-S8.xlsx]

## Sheet: Table S1_Rye grains
	Table S1. Results of chemical analysis of tested rye grain (mean values with standard deviations (SD))
	Rye cultivation	Moisture [%]		Protein (Nx6.25) [% d.m.]		Reducing sugars [as g glucose/100 g]		Starch [g/100 g]
		Mean	SD	Mean	SD	Mean	SD	Mean	SD
	Conventional	13.35	0.06	11.46	0.42	5.12	0.03	48.74	0.28
	Organic	11.6	0.04	10.93	0.1	5.33	0.01	50.45	1.13

## Sheet: Table S2_Sweet mashes
	Table S2. Results of physico-chemical analysis of rye sweet mashes (mean values with standard deviations (SD))
	Rye cultivation	Method of starch liberation	Method of enzymatic hydrolysis	Extract [°Blg]		[g/L]
						Glucose		Maltose		Maltotriose		Dextrins
				Mean	SD	Mean	SD	Mean	SD	Mean	SD	Mean	SD
	Conventional	PLS	SSF+amylolytic enzymes	16.35	0.03	43.15	0.12	17.02	0.1	1.14	0.06	82.05	0.15
	Conventional	PLS	SSF+amylolytic enzymes with protease	16.36	0.05	43.07	0.25	17.13	0.15	1.06	0.17	82.24	0.21
	Conventional	PLS	SHF+amylolytic enzymes	16.53	0.03	59.17	0.15	25.43	0.1	0.83	0.06	60.32	0.25
	Conventional	PLS	SHF+amylolytic enzymes with protease	16.49	0.08	58.53	0.7	25.14	0.55	0.92	0.23	60.74	0.47
	Conventional	TP	SSF+amylolytic enzymes	16.45	0.02	95.63	0.15	2.44	0.1	nd	0	53.26	0.15
	Conventional	TP	SSF+amylolytic enzymes with protease	16.42	0.02	95.36	0.4	2.27	0.25	0.33	0.29	53.54	0.61
	Conventional	TP	SHF+amylolytic enzymes	16.75	0.03	92.35	0.17	1.42	0.12	nd	-	49.52	0.2
	Conventional	TP	SHF+amylolytic enzymes with protease	16.75	0.04	92.64	0.55	1.46	0.12	nd	-	49.34	0.15
	Organic	PLS	SSF+amylolytic enzymes	16.75	0	44.95	0.06	23.84	0.1	1.42	0.06	74.93	0.2
	Organic	PLS	SSF+amylolytic enzymes with protease	16.73	0.08	45.13	1.31	23.86	0.61	1.45	0.15	75.86	1.73
	Organic	PLS	SHF+amylolytic enzymes	16.94	0.01	59.33	0.1	26.82	0.15	1.73	0.1	48.53	0.52
	Organic	PLS	SHF+amylolytic enzymes with protease	16.89	0.08	59.22	0.29	26.43	0.72	1.62	0.21	48.13	0.59
	Organic	TP	SSF+amylolytic enzymes	17.16	0.02	73.04	0.1	6.05	0.15	nd	-	58.05	0.3
	Organic	TP	SSF+amylolytic enzymes with protease	17.21	0.05	73.42	0.47	5.93	0.06	0.52	0.12	58.16	0.4
	Organic	TP	SHF+amylolytic enzymes	17.28	0.03	80.91	0.32	4.03	0.25	0.24	0.29	51.26	0.71
	Organic	TP	SHF+amylolytic enzymes with protease	17.21	0.02	81.74	1.65	4.42	0.68	0.22	0.15	51.35	0.35
	PLS – method of pressureless starch liberation
	TP – thermal-pressure mehod of starch liberation
	SSF – simultaneous saccharification and fermentation
	SHF – separate hydrolysis and fermentation

## Sheet: Table S3_Fermented mashes
		Table S3. Results of physico-chemical analysis of rye fermented mashes (mean values with standard deviations (SD))
		Rye cultivation	Method of starch liberation	Method of starch saccharification and fermentation	pH		Extract [°Blg]		[g/L]
									Glucose		Maltose		Maltotriose		Dextrins		Glycerol		Succinic acid		Formic acid		Lactic acid		Acetic acid
					Mean	SD	Mean	SD	Mean	SD	Mean	SD	Mean	SD	Mean	SD	Mean	SD	Mean	SD	Mean	SD	Mean	SD	Mean	SD
		Conventional	PLS	SSF_A_SSHG1	4.28	0.03	0.66	0.02	0.16	0.01	0.88	0.1	0.7	0.02	3.97	0.15	0.47	0	0.03	0	0.03	0	0.01	0	0.02	0
		Conventional	PLS	SSF_A+P_SSHG1	4.12	0.02	0.63	0.02	2.48	3.31	0.24	0.02	0.03	0.03	3.77	0.15	0.4	0	0.06	0	0.01	0	0.01	0	0.01	0
		Conventional	PLS	SSF_A_PDY(S)	4.29	0.02	0.65	0.01	0.05	0.03	0.72	0.03	0.64	0.02	1.63	0.15	0.53	0.03	0.03	0.01	0.02	0.01	0	0	0.01	0
		Conventional	PLS	SSF_A+P_PDY(S)	4.04	0.04	0.59	0.02	0.08	0.03	0.65	0.09	0.81	0.03	1.3	0.4	0.47	0.02	0.08	0.01	0.02	0	0	0	0.01	0
		Conventional	PLS	SHF_A_SSHG1	4.29	0.04	0.69	0.02	2.32	0.25	2	2.42	0.03	0.03	1.37	0.31	0.33	0.02	0.07	0.01	0.05	0	0.02	0	0	0
		Conventional	PLS	SHF_A+P_SSHG1	4.07	0.04	0.65	0.01	2.5	0.2	0.6	0.03	0.03	0.03	3.2	0.17	0.41	0.01	0.06	0.01	0.06	0	0.02	0	0	0
		Conventional	PLS	SHF_A_PDY(S)	4.3	0	0.66	0.02	0.06	0.02	0.55	0.03	0.74	0.04	4.6	0.61	0.46	0.02	0.07	0	0.02	0	0.01	0	0.01	0
		Conventional	PLS	SHF_A+P_PDY(S)	4.08	0.03	0.6	0.01	0.33	0.03	0.92	0.05	0.7	0.04	4.77	1.33	0.56	0.02	0.09	0	0.02	0	0.01	0	0.01	0
		Conventional	TP	SSF_A_SSHG1	4.14	0.03	0.56	0.02	1.28	0.08	0.21	0.06	0.06	0.02	3.2	0	0.52	0.01	0.08	0	0.03	0	0.04	0	0.03	0
		Conventional	TP	SSF_A+P_SSHG1	4.21	0.04	0.56	0.02	0.05	0.03	0.21	0.07	0.07	0.03	3.77	0.81	0.64	0.01	0.07	0	0.02	0.01	0.01	0	0.04	0.01
		Conventional	TP	SSF_A_PDY(S)	4.19	0.03	0.58	0.03	0.04	0.03	0.03	0.02	0.01	0.02	4.9	0.3	0.46	0.01	0.05	0	0.02	0.01	0.06	0.01	0.06	0.01
		Conventional	TP	SSF_A+P_PDY(S)	4.22	0.02	0.58	0.02	0.05	0.02	0.04	0.02	0.02	0.02	2.93	0.35	0.57	0.01	0.07	0	0.03	0.01	0.07	0.01	0.07	0.01
		Conventional	TP	SHF_A_SSHG1	4.15	0.03	0.68	0.02	0.08	0.02	0.24	0.03	0.01	0.02	2.93	0.21	0.49	0.01	0.07	0.01	0.02	0	0.03	0	0.03	0
		Conventional	TP	SHF_A+P_SSHG1	4.39	0.04	0.65	0.01	0.05	0.01	0.16	0.06	0.03	0.03	0.93	0.05	0.43	0.02	0.06	0.01	0.02	0.01	0.03	0	0.02	0
		Conventional	TP	SHF_A_PDY(S)	4.14	0.03	0.65	0.01	0.06	0.01	0.18	0.04	0.03	0.03	2.27	0.35	0.62	0.01	0.11	0.01	0.04	0.01	0.04	0	0.01	0
		Conventional	TP	SHF_A+P_PDY(S)	4.43	0.02	0.61	0.02	1.79	0.06	0.3	0.05	0.02	0.02	2.4	0.2	0.57	0.01	0.09	0	0.05	0	0.03	0.01	0.01	0
		Organic	PLS	SSF_A_SSHG1	3.64	0.07	1	0.04	3.61	0.06	1.55	0.14	0.03	0.03	0.97	0.21	1.05	0.03	0.07	0.01	0.08	0	0.33	0.03	0.14	0.01
		Organic	PLS	SSF_A+P_SSHG1	3.37	0.03	0.96	0.02	6.25	0.07	2.33	0.35	0.03	0.03	0.34	0.04	0.94	0.1	0.06	0	0.11	0.01	0.42	0.01	0.16	0
		Organic	PLS	SSF_A_PDY(S)	3.58	0.03	0.94	0.01	1.39	0.04	1.23	0.05	0.02	0.02	1.2	0.17	1.47	0.05	0.07	0.01	0.13	0.01	0.83	0.01	0.35	0.01
		Organic	PLS	SSF_A+P_PDY(S)	3.37	0.02	0.94	0.03	2.18	0.05	1.13	0.02	0.03	0.03	1.27	0.08	1.2	0.13	0.07	0.02	0.19	0.02	0.79	0.04	0.22	0.04
		Organic	PLS	SHF_A_SSHG1	3.71	0.08	0.69	0.01	2.37	0.25	0.5	0.2	0.02	0.02	2.37	0.31	1.02	0.03	0.06	0.01	0.33	0.01	0.44	0.03	0.07	0.01
		Organic	PLS	SHF_A+P_SSHG1	3.61	0.04	0.7	0.02	4.16	0.05	2.22	0.08	0.02	0.01	1.53	0.06	1.07	0.08	0.11	0.01	0.3	0.01	0.61	0.02	0.16	0.01
		Organic	PLS	SHF_A_PDY(S)	3.66	0.05	0.69	0.03	0.07	0.02	1.33	0.08	0.03	0.03	1.17	0.15	1.27	0.04	0.12	0.01	0.4	0.03	0.71	0.02	0.27	0.01
		Organic	PLS	SHF_A+P_PDY(S)	3.61	0.03	0.72	0.02	0.25	0.03	4.97	5.84	0	0	1.28	1.75	1.2	0.05	0.11	0.01	0.14	0.01	0.71	0.02	0.2	0.02
		Organic	TP	SSF_A_SSHG1	4.01	0.04	0.54	0.03	0.3	0.04	0.34	0.02	0.03	0.02	1.43	0.31	0.41	0.02	0.06	0.01	0.07	0.02	0.49	0.06	0.11	0.02
		Organic	TP	SSF_A+P_SSHG1	4	0.06	0.52	0.02	1.12	1.54	0.48	0.05	0.02	0.02	0.91	0.06	0.22	0.02	0.06	0.02	0.06	0.01	0.06	0.01	0.01	0
		Organic	TP	SSF_A_PDY(S)	3.97	0.03	0.54	0.02	0.3	0.04	0.42	0.03	0.03	0.03	1.08	0.13	0.22	0.03	0.07	0.02	0.07	0.01	0.02	0.01	0.01	0
		Organic	TP	SSF_A+P_PDY(S)	4.01	0.03	0.53	0.02	0.86	0.07	0.33	0.03	0.01	0.01	1.2	0.1	0.2	0.02	0.03	0	0.07	0.01	0.03	0	0.03	0.01
		Organic	TP	SHF_A_SSHG1	4.01	0.04	0.53	0.02	0.5	0.02	0.7	0.02	0.02	0.02	0.61	0.1	0.2	0.02	0.04	0.01	0.18	0.03	0.04	0.01	0.01	0
		Organic	TP	SHF_A+P_SSHG1	4	0.04	0.5	0.02	0.14	0.02	0.43	0.12	0.01	0.01	1.19	0.16	0.34	0.03	0.07	0.01	0.13	0.02	0.04	0.01	0	0
		Organic	TP	SHF_A_PDY(S)	3.98	0.01	0.51	0.02	2.23	0.1	0.22	0.02	0.01	0.02	1.8	0.17	0.21	0.03	0.06	0.02	0.13	0.02	0.05	0.01	0.01	0
		Organic	TP	SHF_A+P_PDY(S)	4.01	0.04	0.5	0.02	0.3	0.08	0.26	0.02	0.02	0.03	1.73	0.21	0.23	0.01	0.05	0.01	0.06	0.02	0.03	0	0.01	0
		PLS – method of pressureless starch liberation
		TP – thermal-pressure mehod of starch liberation
		SSF – simultaneous saccharification and fermentation
		SHF – separate hydrolysis and fermentation
		A – amylolytic enzymes
		A+P – amylolytic enzymes+protease
		SSHG1 – SafSpirit HG-1 yeast
		PDY(S) – Pinnacle Distillers Yeast (S)

## Sheet: Table S4_Fermentation results
	Table S4. Fermentation results of rye mashes (mean values with standard deviations (SD))
	Rye cultivation	Method of starch liberation	Method of starch saccharification and fermentation	Ethanol [% v/v]		Intake of sugars [%]		Fermentation efficiency [%]
				Mean	SD	Mean	SD	Mean	SD
	Traditional	PLS	SSF_A_SSHG1	8.66	0.08	98.81	0.06	87.31	0.64
	Traditional	PLS	SSF_A+P_SSHG1	9.13	0.13	98.2	2.16	91.99	1.18
	Traditional	PLS	SSF_A_PDY(S)	8.66	0.08	99.02	0.05	87.3	0.79
	Traditional	PLS	SSF_A+P_PDY(S)	8.96	0.08	98.94	0.06	90.29	0.69
	Traditional	PLS	SHF_A_SSHG1	8.98	0.1	97.1	1.83	90.23	0.98
	Traditional	PLS	SHF_A+P_SSHG1	9.25	0.13	97.94	0.11	92.99	1.28
	Traditional	PLS	SHF_A_PDY(S)	9.21	0.07	99.07	0.03	92.57	0.74
	Traditional	PLS	SHF_A+P_PDY(S)	9.13	0.07	98.67	0.09	91.72	0.65
	Traditional	TP	SSF_A_SSHG1	8.45	0.19	99	0.1	82.96	1.92
	Traditional	TP	SSF_A+P_SSHG1	9.04	0.19	99.78	0.09	88.76	1.82
	Traditional	TP	SSF_A_PDY(S)	8.28	0.08	99.95	0.04	81.3	0.82
	Traditional	TP	SSF_A+P_PDY(S)	8.66	0.08	99.93	0.03	85.03	0.82
	Traditional	TP	SHF_A_SSHG1	8.33	0.08	99.77	0.03	86.34	0.89
	Traditional	TP	SHF_A+P_SSHG1	8.75	0.13	99.84	0.07	90.72	1.11
	Traditional	TP	SHF_A_PDY(S)	8.07	0.15	99.81	0.04	83.71	1.46
	Traditional	TP	SHF_A+P_PDY(S)	8.66	0.19	98.57	0.01	89.85	2.04
	Organic	PLS	SSF_A_SSHG1	7.52	0.14	96.59	0.15	75.05	1.39
	Organic	PLS	SSF_A+P_SSHG1	8.15	0.15	94.36	0.27	81.37	1.38
	Organic	PLS	SSF_A_PDY(S)	7.94	0.07	98.25	0.03	79.27	0.65
	Organic	PLS	SSF_A+P_PDY(S)	8.71	0.08	97.81	0.05	86.86	0.64
	Organic	PLS	SHF_A_SSHG1	7.77	0.15	97.97	0.27	83.85	1.63
	Organic	PLS	SHF_A+P_SSHG1	8.2	0.08	95.45	0.08	88.41	1.05
	Organic	PLS	SHF_A_PDY(S)	8.07	0.08	98.96	0.05	87.04	0.87
	Organic	PLS	SHF_A+P_PDY(S)	8.58	0.08	96.17	4.31	92.51	0.52
	Organic	TP	SSF_A_SSHG1	7.86	0.13	99.52	0.03	84.37	1.46
	Organic	TP	SSF_A+P_SSHG1	8.28	0.08	98.86	1.07	88.91	0.86
	Organic	TP	SSF_A_PDY(S)	7.73	0.13	99.46	0.06	83.01	1.39
	Organic	TP	SSF_A+P_PDY(S)	8.28	0.08	99.16	0.06	88.9	0.83
	Organic	TP	SHF_A_SSHG1	7.86	0.13	99.12	0.02	85.46	1.82
	Organic	TP	SHF_A+P_SSHG1	8.37	0	99.57	0.08	90.97	0.6
	Organic	TP	SHF_A_PDY(S)	7.69	0.08	98.26	0.08	83.62	1.26
	Organic	TP	SHF_A+P_PDY(S)	8.2	0.08	99.58	0.05	89.13	0.29
	PLS – method of pressureless starch liberation
	TP – thermal-pressure mehod of starch liberation
	SSF – simultaneous saccharification and fermentation
	SHF – separate hydrolysis and fermentation
	A – amylolytic enzymes
	A+P – amylolytic enzymes+protease
	SSHG1 – SafSpirit HG-1 yeast
	PDY(S) – Pinnacle Distillers Yeast (S)

## Sheet: Table S5_Distillates_acidity an
	Tables S5. Acidity and carbonyl compounds in tested rye distillates (mean values with standard deviations (SD))
	Rye cultivation	Method of starch liberation	Method of starch saccharification and fermentation	[mg/L of 100% v/v alcohol]
				Acidity (as acetic acid)		Acetone		Acetaldehyde		2,3-Butanodione		3-Methylbutanal		2-Methylbutanal		Phenylethylaldehyde
				Mean	SD	Mean	SD	Mean	SD	Mean	SD	Mean	SD	Mean	SD	Mean	SD
	Conventional	PLS	SSF_A_SSHG1	115.2	6.1	4.55	0.363	32.133	2.56	3.453	0.275	0.886	0.071	1.47	0.117	1.419	0.113
	Conventional	PLS	SSF_A+P_SSHG1	122.1	6	12.493	0.995	31.539	2.513	2.295	0.183	1.621	0.129	1.077	0.086	1.339	0.107
	Conventional	PLS	SSF_A_PDY(S)	112.3	7.2	13.801	1.1	28.75	2.291	3.07	0.245	0.674	0.054	1.289	0.103	1.5	0.12
	Conventional	PLS	SSF_A+P_PDY(S)	125.1	5	15.583	1.242	32.656	2.602	2.617	0.209	1.047	0.083	0.674	0.054	1.198	0.095
	Conventional	PLS	SHF_A_SSHG1	156.4	8.5	9.533	0.76	32.133	2.56	2.799	0.223	0.624	0.05	1.097	0.087	1.47	0.117
	Conventional	PLS	SHF_A+P_SSHG1	121.1	6.2	12.573	1.002	34.066	2.714	2.557	0.204	0.815	0.065	0.554	0.044	1.218	0.097
	Conventional	PLS	SHF_A_PDY(S)	108.4	5.3	1.168	0.093	26.818	2.137	2.577	0.205	0.664	0.053	0.976	0.078	1.52	0.121
	Conventional	PLS	SHF_A+P_PDY(S)	123.3	6	9.493	0.756	25.569	2.037	2.607	0.208	0.846	0.067	0.554	0.044	1.148	0.091
	Conventional	TP	SSF_A_SSHG1	106.2	6	11.536	0.919	29.314	2.336	5.255	0.419	1.983	0.158	1.168	0.093	2.889	0.23
	Conventional	TP	SSF_A+P_SSHG1	112.4	6.4	2.084	0.166	25.378	2.022	6.221	0.496	7.278	0.58	3.191	0.254	6.584	0.525
	Conventional	TP	SSF_A_PDY(S)	110.5	6.1	30.27	2.412	30.381	2.421	44.676	3.56	3.956	0.315	2.446	0.195	4.137	0.33
	Conventional	TP	SSF_A+P_PDY(S)	112.3	6	1.168	0.093	31.539	2.513	3.805	0.303	1.752	0.14	0.554	0.044	4.862	0.387
	Conventional	TP	SHF_A_SSHG1	115.3	6	2.758	0.22	27.039	2.154	4.641	0.37	3.403	0.271	1.711	0.136	3.221	0.257
	Conventional	TP	SHF_A+P_SSHG1	126.3	6.7	3.272	0.261	25.207	2.008	33.814	2.694	4.54	0.362	1.933	0.154	3.785	0.302
	Conventional	TP	SHF_A_PDY(S)	119.3	6.3	6.926	0.552	28.579	2.277	6.493	0.517	3.956	0.315	2.557	0.204	4.349	0.346
	Conventional	TP	SHF_A+P_PDY(S)	127.2	6.4	4.007	0.319	34.176	2.723	32.062	2.555	4.188	0.334	1.55	0.124	3.694	0.294
	Organic	PLS	SSF_A_SSHG1	122.4	6	0.691	0.048	33.41	2.339	3.084	0.216	0.292	0.02	0.851	0.06	0.592	0.041
	Organic	PLS	SSF_A+P_SSHG1	127.3	6.7	1.472	0.103	22.176	1.553	1.327	0.093	0.444	0.031	2.503	0.175	0.638	0.045
	Organic	PLS	SSF_A_PDY(S)	122.4	6.2	0.564	0.039	28.822	2.017	1.744	0.122	nd	-	0.51	0.036	0.612	0.043
	Organic	PLS	SSF_A+P_PDY(S)	129.3	6.9	1.772	0.124	22.251	1.558	1.408	0.099	0.573	0.04	2.902	0.203	0.711	0.05
	Organic	PLS	SHF_A_SSHG1	114.3	5.9	0.548	0.424	32.778	2.295	3.581	0.251	0.282	0.02	1.071	0.075	0.463	0.032
	Organic	PLS	SHF_A+P_SSHG1	125.3	6.1	6.054	0.039	25.043	1.753	1.93	0.135	0.541	0.038	2.713	0.19	0.758	0.053
	Organic	PLS	SHF_A_PDY(S)	116.2	5.8	1.022	0.071	33.759	2.363	4.144	0.29	0.348	0.025	0.919	0.064	0.509	0.036
	Organic	PLS	SHF_A+P_PDY(S)	128.6	6	1.203	0.084	28.091	1.966	1.612	0.113	0.573	0.04	2.352	0.165	0.853	0.06
	Organic	TP	SSF_A_SSHG1	115.2	3.4	3.468	0.243	34.933	2.445	5.987	0.419	0.484	0.034	0.941	0.066	1.142	0.08
	Organic	TP	SSF_A+P_SSHG1	124.2	5.7	4.357	0.305	31.628	2.214	47.422	3.319	0.368	0.026	0.248	0.018	1.054	0.074
	Organic	TP	SSF_A_PDY(S)	116.3	6	6.201	0.434	28.672	2.007	6.804	0.476	0.322	0.022	1.192	0.083	1.317	0.092
	Organic	TP	SSF_A+P_PDY(S)	131.4	5.1	0.164	0.011	26.186	1.833	10.233	0.716	0.25	0.018	0.411	0.029	0.81	0.057
	Organic	TP	SHF_A_SSHG1	123.1	5.6	5.069	0.355	33.332	2.333	3.787	0.265	0.302	0.021	0.789	0.055	0.982	0.069
	Organic	TP	SHF_A+P_SSHG1	130.3	6.8	1.85	0.13	32.471	2.273	54.191	3.793	0.241	0.017	0.482	0.034	0.891	0.062
	Organic	TP	SHF_A_PDY(S)	125.2	4.7	10.241	0.717	28.868	2.021	4.784	0.335	0.393	0.027	0.854	0.06	1.093	0.076
	Organic	TP	SHF_A+P_PDY(S)	135.4	4	nd	-	29.943	2.096	87.64	6.135	0.977	0.069	1.171	0.082	0.694	0.048
	nd - not detected
	PLS – method of pressureless starch liberation
	TP – thermal-pressure mehod of starch liberation
	SSF – simultaneous saccharification and fermentation
	SHF – separate hydrolysis and fermentation
	A – amylolytic enzymes
	A+P – amylolytic enzymes+protease
	SSHG1 – SafSpirit HG-1 yeast
	PDY(S) – Pinnacle Distillers Yeast (S)

## Sheet: Table S6_Distillates_alcohols
	Table S6. Methanol and higher alcohols concentrations in tested rye distillates (mean values with standard deviations (SD))
	Rye cultivation	Method of starch liberation	Method of starch saccharification and fermentation	[mg/L of 100% v/v alcohol]
				Methanol		2-Propanol		1-Propanol		Sum of 2-methylbutanol and 3-methylbutanol		1-Butanol
				Mean	SD	Mean	SD	Mean	SD	Mean	SD	Mean	SD
	Conventional	PLS	SSF_A_SSHG1	54.702	4.359	0.483	0.038	268.035	21.356	3150.31	251.007	11.889	0.947
	Conventional	PLS	SSF_A+P_SSHG1	46.17	2.404	2.98	0.237	259.398	20.668	1415.5	112.783	11.234	0.895
	Conventional	PLS	SSF_A_PDY(S)	50.162	3.997	1.782	0.142	217.631	17.34	2976.95	237.194	11.365	0.906
	Conventional	PLS	SSF_A+P_PDY(S)	47.867	3.814	2.456	0.196	382.644	30.488	1495.21	119.134	11.677	0.93
	Conventional	PLS	SHF_A_SSHG1	50.968	4.061	0.805	0.064	230.144	18.337	3300.92	263.007	11.265	0.898
	Conventional	PLS	SHF_A+P_SSHG1	48.026	2.233	1.772	0.141	513.168	40.888	2365.05	188.44	12.432	0.991
	Conventional	PLS	SHF_A_PDY(S)	50.001	3.984	0.966	0.077	228.906	18.239	3171.46	252.692	11.295	0.9
	Conventional	PLS	SHF_A+P_PDY(S)	46.085	3.672	1.731	0.138	509.977	40.633	2366.05	188.519	10.459	0.833
	Conventional	TP	SSF_A_SSHG1	66.641	5.31	2.748	0.219	237.644	18.935	2406.37	191.732	14.083	1.122
	Conventional	TP	SSF_A+P_SSHG1	63.083	1.839	8.436	0.672	463.157	36.903	1574.76	125.472	14.083	1.122
	Conventional	TP	SSF_A_PDY(S)	90.127	7.181	2.409	0.351	382.644	30.488	3727.79	297.018	14.083	1.122
	Conventional	TP	SSF_A+P_PDY(S)	59.387	3.935	4.6	0.367	256.972	20.475	832.594	66.338	10.6	0.845
	Conventional	TP	SHF_A_SSHG1	59.252	4.721	1.983	0.158	265.478	21.152	2357.42	187.832	13.731	1.094
	Conventional	TP	SHF_A+P_SSHG1	63.838	1.66	2.832	0.146	453.574	36.139	1432.54	114.14	13.419	1.069
	Conventional	TP	SHF_A_PDY(S)	63.46	5.056	1.399	0.111	300.973	23.981	2414.74	192.399	13.882	1.106
	Conventional	TP	SHF_A+P_PDY(S)	64.928	3.58	2.557	0.204	485.888	38.714	1485.87	118.39	nd	-
	Organic	PLS	SSF_A_SSHG1	59.83	4.188	4.871	0.341	261.947	18.337	701.204	49.084	12.091	0.846
	Organic	PLS	SSF_A+P_SSHG1	46.242	1.837	8.318	0.302	366.321	25.642	696.702	48.769	9.67	0.677
	Organic	PLS	SSF_A_PDY(S)	74.961	3.121	3.38	0.237	111.98	7.839	688.851	20.22	nd	-
	Organic	PLS	SSF_A+P_PDY(S)	45.552	5.247	5.583	0.391	273.854	19.17	718.868	50.321	nd	-
	Organic	PLS	SHF_A_SSHG1	45.203	3.164	1.52	0.106	313.882	21.972	812.622	56.883	nd	-
	Organic	PLS	SHF_A+P_SSHG1	44.201	1.694	4.061	0.284	357.934	25.055	782.739	54.792	9.618	0.673
	Organic	PLS	SHF_A_PDY(S)	62.589	4.381	0.613	0.043	219.516	15.366	612.264	42.858	7.19	0.503
	Organic	PLS	SHF_A+P_PDY(S)	62.444	4.371	5.176	0.363	401.061	28.074	1136.79	79.575	11.403	0.798
	Organic	TP	SSF_A_SSHG1	98.261	6.878	2.602	0.182	245.06	17.154	2427.99	169.959	nd	-
	Organic	TP	SSF_A+P_SSHG1	92.043	6.443	4.433	0.17	397.623	27.833	1369.88	95.892	nd	-
	Organic	TP	SSF_A_PDY(S)	100.701	7.049	2.241	0.157	292.061	20.444	2444.36	171.105	13.761	0.963
	Organic	TP	SSF_A+P_PDY(S)	99.393	6.957	6.104	0.427	407.394	28.517	1330.59	93.141	11.727	0.821
	Organic	TP	SHF_A_SSHG1	82.63	5.784	1.841	0.129	281.282	19.69	2431.5	170.205	18.032	1.262
	Organic	TP	SHF_A+P_SSHG1	101.848	7.13	2.69	0.118	540.187	37.813	1777.34	124.414	12.444	0.871
	Organic	TP	SHF_A_PDY(S)	89.932	6.295	1.313	0.092	367.381	25.717	2660.34	214.224	13.352	0.935
	Organic	TP	SHF_A+P_PDY(S)	112.641	7.885	2.783	0.195	836.452	58.552	2700.25	189.018	18.863	1.32
	nd - not detected
	PLS – method of pressureless starch liberation
	TP – thermal-pressure mehod of starch liberation
	SSF – simultaneous saccharification and fermentation
	SHF – separate hydrolysis and fermentation
	A – amylolytic enzymes
	A+P – amylolytic enzymes+protease
	SSHG1 – SafSpirit HG-1 yeast
	PDY(S) – Pinnacle Distillers Yeast (S)

## Sheet: Table S7_Distillates_esters
	Table S7. Esters in tested rye distillates (mean values with standard deviations (SD))
	Rye cultivation	Method of starch liberation	Method of starch saccharification and fermentation	[mg/L of 100% v/v alcohol]
				Ethyl acetate		Ethyl butyrate		Isobutyl acetate		3-Methylbutyl acetate		2-Methylbutyl acetate		Ethyl hexanoate		Ethyl heptanoate		Ethyl octanoate		Ethyl decanoate		Ethyl tetradecanoate
				Mean	SD	Mean	SD	Mean	SD	Mean	SD	Mean	SD	Mean	SD	Mean	SD	Mean	SD	Mean	SD	Mean	SD
	Conventional	PLS	SSF_A_SSHG1	186.65	8.283	0.141	0.011	0.242	0.019	4.309	0.343	0.493	0.039	1.329	0.106	0.111	0.009	5.194	0.414	7.48	0.596	2.406	0.192
	Conventional	PLS	SSF_A+P_SSHG1	143.32	5.605	0.181	0.014	0.383	0.03	5.496	0.438	0.765	0.061	1.812	0.144	0.151	0.012	8.476	0.675	9.745	0.776	1.52	0.121
	Conventional	PLS	SSF_A_PDY(S)	168.53	4.912	0.131	0.01	0.181	0.014	3.523	0.281	0.423	0.034	1.278	0.102	0.141	0.011	5.869	0.468	5.517	0.44	1.299	0.103
	Conventional	PLS	SSF_A+P_PDY(S)	140.32	5.27	0.211	0.017	0.383	0.03	5.486	0.437	0.775	0.062	1.57	0.125	0.131	0.01	5.194	0.414	10.369	0.826	3.896	0.31
	Conventional	PLS	SHF_A_SSHG1	179.54	8.934	0.151	0.012	0.312	0.025	3.946	0.314	0.453	0.036	1.248	0.099	0.091	0.007	4.52	0.36	5.456	0.435	1.55	0.124
	Conventional	PLS	SHF_A+P_SSHG1	152.33	6.76	0.191	0.015	0.413	0.033	5.627	0.448	0.805	0.064	1.289	0.103	0.091	0.007	4.208	0.335	4.46	0.355	1.52	0.121
	Conventional	PLS	SHF_A_PDY(S)	184.62	9.062	0.151	0.012	0.292	0.023	3.705	0.295	0.443	0.035	1.228	0.098	0.111	0.009	4.671	0.372	7.137	0.569	1.923	0.153
	Conventional	PLS	SHF_A+P_PDY(S)	150.33	8.301	0.161	0.013	0.362	0.029	4.54	0.362	0.705	0.056	0.976	0.078	0.081	0.006	3.09	0.246	5.386	0.429	3.372	0.269
	Conventional	TP	SSF_A_SSHG1	130.22	5.779	0.101	0.008	0	0	0.614	0.049	0.07	0.006	0.322	0.026	0.03	0.002	2.164	0.172	1.893	0.151	0.896	0.071
	Conventional	TP	SSF_A+P_SSHG1	139.33	6.183	0.201	0.016	0.04	0.003	1.097	0.087	0.161	0.013	0.463	0.037	0.03	0.002	2.627	0.209	3.533	0.282	1.611	0.128
	Conventional	TP	SSF_A_PDY(S)	179.52	6.466	0.292	0.023	0.151	0.012	3.101	0.247	0.362	0.029	1.52	0.121	0.141	0.011	6.402	0.51	2.637	0.21	0.715	0.057
	Conventional	TP	SSF_A+P_PDY(S)	109.15	4.844	nd	-	nd	-	0.07	0.006	nd	-	0.091	0.007	nd	-	0.111	0.009	nd	-	0.463	0.037
	Conventional	TP	SHF_A_SSHG1	161.42	5.65	0.191	0.015	0.081	0.006	1.721	0.137	0.171	0.014	0.644	0.051	0.04	0.003	4.268	0.34	4.822	0.384	1.168	0.093
	Conventional	TP	SHF_A+P_SSHG1	141.33	6.734	0.262	0.021	0.091	0.007	1.5	0.12	0.201	0.016	0.624	0.05	0.04	0.003	4.228	0.337	8.104	0.646	2.758	0.22
	Conventional	TP	SHF_A_PDY(S)	177.52	7.878	0.221	0.018	0.091	0.007	1.872	0.149	0.211	0.017	0.836	0.067	0.081	0.006	4.963	0.395	4.973	0.396	1.48	0.118
	Conventional	TP	SHF_A+P_PDY(S)	152.35	6.761	0.252	0.02	0.141	0.011	1.651	0.132	0.232	0.018	0.674	0.054	0.07	0.006	5.023	0.4	7.248	0.577	1.893	0.151
	Organic	PLS	SSF_A_SSHG1	127.05	4.256	0.05	0.004	0.15	0.011	0.65	0.046	0.15	0.011	0.91	0.064	0.06	0.004	2.03	0.142	2	0.14	1.13	0.079
	Organic	PLS	SSF_A+P_SSHG1	138.02	6.125	0.09	0.006	0.36	0.025	0.83	0.058	0.32	0.022	1.27	0.089	0.093	0.007	3.59	0.251	4.33	0.303	1.56	0.109
	Organic	PLS	SSF_A_PDY(S)	105.55	5.309	nd	-	nd	-	nd	-	nd	-	0.04	0.003	nd	-	0.08	0.006	nd	-	0.44	0.031
	Organic	PLS	SSF_A+P_PDY(S)	147.09	6.196	0.1	0.007	0.18	0.013	0.68	0.048	0.22	0.015	0.89	0.062	0.07	0.005	2.09	0.146	2.19	0.153	0.9	0.063
	Organic	PLS	SHF_A_SSHG1	141.03	6.259	0.13	0.009	0.22	0.015	1.07	0.075	0.29	0.02	1.22	0.085	0.06	0.004	2.56	0.179	3.09	0.216	1.28	0.09
	Organic	PLS	SHF_A+P_SSHG1	179.05	7.946	0.14	0.01	0.4	0.028	1.34	0.094	0.49	0.034	1.3	0.091	0.07	0.005	4.99	0.349	7.87	0.551	1.74	0.122
	Organic	PLS	SHF_A_PDY(S)	143.1	8.822	0.06	0.004	nd	-	0.47	0.033	0.16	0.011	1.44	0.101	0.13	0.009	4.55	0.319	3.68	0.258	0.89	0.062
	Organic	PLS	SHF_A+P_PDY(S)	176.02	7.811	0.25	0.018	0.22	0.015	2.71	0.19	0.71	0.05	3.82	0.267	0.34	0.024	13.57	0.95	19.17	1.342	2.85	0.2
	Organic	TP	SSF_A_SSHG1	171.04	8.418	0.21	0.015	0.1	0.007	1.84	0.129	0.17	0.012	0.89	0.062	0.06	0.004	2.99	0.209	3.54	0.248	1.25	0.088
	Organic	TP	SSF_A+P_SSHG1	143.05	6.884	0.21	0.015	0.12	0.008	1.15	0.081	0.18	0.013	0.67	0.047	0.04	0.003	3.33	0.233	4.59	0.321	1.68	0.118
	Organic	TP	SSF_A_PDY(S)	178.2	7.908	0.19	0.013	0.11	0.008	1.82	0.127	0.18	0.013	0.76	0.053	0.07	0.005	3.46	0.242	3.36	0.235	1.37	0.096
	Organic	TP	SSF_A+P_PDY(S)	143.1	6.35	0.16	0.011	0.09	0.006	0.99	0.069	0.14	0.01	0.61	0.043	0.06	0.004	3.77	0.264	9.19	0.643	2.44	0.171
	Organic	TP	SHF_A_SSHG1	189	8.387	0.18	0.013	0.11	0.008	2.1	0.147	0.25	0.018	0.93	0.065	0.07	0.005	4.38	0.307	6.49	0.454	1.55	0.109
	Organic	TP	SHF_A+P_SSHG1	174.05	8.19	0.39	0.027	0.25	0.018	3.27	0.229	0.43	0.03	2.21	0.155	0.18	0.013	14.52	1.016	27.69	1.938	4.21	0.295
	Organic	TP	SHF_A_PDY(S)	211.1	6.863	0.31	0.022	0.19	0.013	3.27	0.229	0.37	0.026	1.62	0.113	0.18	0.013	7.53	0.527	7.64	0.535	1.52	0.106
	Organic	TP	SHF_A+P_PDY(S)	223.05	10.312	0.91	0.064	0.45	0.032	6.01	0.421	0.84	0.059	4.06	0.284	0.31	0.022	17.73	1.241	14.58	1.021	2.74	0.192
	nd - not detected
	PLS – method of pressureless starch liberation
	TP – thermal-pressure mehod of starch liberation
	SSF – simultaneous saccharification and fermentation
	SHF – separate hydrolysis and fermentation
	A – amylolytic enzymes
	A+P – amylolytic enzymes+protease
	SSHG1 – SafSpirit HG-1 yeast
	PDY(S) – Pinnacle Distillers Yeast (S)

## Sheet: Table S8_Eigenvalues with % of 
Table S8. Eigenvalues with % of total variance explained by principal components
Principal component	Eigenvalue	Variability (%)	Cumulative %
PC1	8.190	37.225	37.225
PC2	3.038	13.808	51.033
PC3	2.542	11.553	62.586
PC4	2.042	9.281	71.867
